# Supplementary material for: Frequency of CMV testing during pregnancy-a retrospective study
Source: Arch Gynecol Obstet. 2025 Jan 31;311(5):1297–304. doi: 10.1007/s00404-025-07962-3 (PMC12033204; doi:10.1007/s00404-025-07962-3)
Supplement: Supplementary file 1 — Supplementary file1 (XLSX 59 KB) [file 404_2025_7962_MOESM1_ESM.xlsx]

## Sheet: Sheet 1 - Table S1 Descriptive 
Table S1 Descriptive Statistics of gestational age at delivery
	Seropositive	Seronegative
Number of values	143	257
Minimum	33	33
25% Percentile	39	39
Median	40	40
75% Percentile	41	41
Maximum	43	43
Mean	40	39.74
Std. Deviation	1.458	1.789
Std. Error of Mean	0.122	0.1116
Lower 95% CI	39.76	39.52
Upper 95% CI	40.24	39.96
Mean ranks	208.7	195.9
