# Supplementary material for: Frequency of CMV testing during pregnancy-a retrospective study
Source: Arch Gynecol Obstet. 2025 Jan 31;311(5):1297–304. doi: 10.1007/s00404-025-07962-3 (PMC12033204; doi:10.1007/s00404-025-07962-3)
Supplement: Supplementary file 2 — Supplementary file2 (XLSX 58 KB) [file 404_2025_7962_MOESM2_ESM.xlsx]

## Sheet: Sheet 1 - Table S2 Mann-Whitney
Table S2 Mann-Whitney test of gestational age at delivery
Table Analyzed	Gestational age at delivery by serostatus
Column B	Seronegative
vs.	vs.
Column A	Seropositive
Mann Whitney test
P value	0.2756
Exact or approximate P value?	Approximate
P value summary	ns
Significantly different (P < 0.05)?	No
One- or two-tailed P value?	Two-tailed
Sum of ranks in column A,B	29851 , 50349
Mann-Whitney U	17196
Difference between medians
Median of column A	40.00, n=143
Median of column B	40.00, n=257
Difference: Actual	0
Difference: Hodges-Lehmann	0
95.00% CI of difference	0.000 to 0.000
Exact or approximate CI?	Approximate
