# Supplementary material for: Frequency of CMV testing during pregnancy-a retrospective study
Source: Arch Gynecol Obstet. 2025 Jan 31;311(5):1297–304. doi: 10.1007/s00404-025-07962-3 (PMC12033204; doi:10.1007/s00404-025-07962-3)
Supplement: Supplementary file 3 — Supplementary file3 (XLSX 58 KB) [file 404_2025_7962_MOESM3_ESM.xlsx]

## Sheet: Sheet 1 - Table S3 Descriptive 
Table S3 Descriptive statistics of age
	No test	Test
Number of values	597	403
Minimum	17.11	17.39
25% Percentile	28.72	29.79
Median	32.13	32.64
75% Percentile	34.94	36.05
Maximum	44.97	45.8
Mean	31.85	32.94
Std. Deviation	4.899	4.476
Std. Error of Mean	0.2005	0.223
Lower 95% CI	31.46	32.5
Upper 95% CI	32.25	33.38
