# Supplementary material for: Frequency of CMV testing during pregnancy-a retrospective study
Source: Arch Gynecol Obstet. 2025 Jan 31;311(5):1297–304. doi: 10.1007/s00404-025-07962-3 (PMC12033204; doi:10.1007/s00404-025-07962-3)
Supplement: Supplementary file 4 — Supplementary file4 (XLSX 59 KB) [file 404_2025_7962_MOESM4_ESM.xlsx]

## Sheet: Sheet 1 - Table S4 Unpaired t t
Table S4 Unpaired t test, Age Test vs No Test
Table Analyzed	Age
Column C	Test
vs.	vs.
Column B	No test
Unpaired t test
P value	0.0004
P value summary	***
Significantly different (P < 0.05)?	Yes
One- or two-tailed P value?	Two-tailed
t, df	t=3.565, df=998
How big is the difference?
Mean of column B	31.85
Mean of column C	32.94
Difference between means (C - B) ± SEM	1.088 ± 0.3052
95% confidence interval	0.4891 to 1.687
R squared (eta squared)	0.01257
F test to compare variances
F, DFn, Dfd	1.198, 596, 402
P value	0.0503
P value summary	ns
Significantly different (P < 0.05)?	No
Data analyzed
Sample size, column B	597
Sample size, column C	403
