# Supplementary material for: Frequency of CMV testing during pregnancy-a retrospective study
Source: Arch Gynecol Obstet. 2025 Jan 31;311(5):1297–304. doi: 10.1007/s00404-025-07962-3 (PMC12033204; doi:10.1007/s00404-025-07962-3)
Supplement: Supplementary file 5 — Supplementary file5 (XLSX 58 KB) [file 404_2025_7962_MOESM5_ESM.xlsx]

## Sheet: Sheet 1 - Table S5 Welch ANOVA 
Table S5 Welch ANOVA tests of Seropositive vs Seronegative vs Primary infection
Table Analyzed	Age
Welch's ANOVA test
W (DFn, DFd)	1.590 (2.000, 5.366)
P value	0.2869
P value summary	ns
Significant diff. among means (P < 0.05)?	No
