# Supplementary material for: Frequency of CMV testing during pregnancy-a retrospective study
Source: Arch Gynecol Obstet. 2025 Jan 31;311(5):1297–304. doi: 10.1007/s00404-025-07962-3 (PMC12033204; doi:10.1007/s00404-025-07962-3)
Supplement: Supplementary file 6 — Supplementary file6 (XLSX 59 KB) [file 404_2025_7962_MOESM6_ESM.xlsx]

## Sheet: Sheet 1 - Table S6 
Table S6 Multiple comparisons of Seropositive vs. Seronegative vs. Primary infection
Number of families	1
Number of comparisons per family	3
Alpha	0.05
Dunnett's T3 multiple comparisons test	Mean Diff.	95.00% CI of diff.	Below threshold?	Summary	Adjusted P Value
Seropositive vs. Seronegative	-0.913	-2.090 to 0.2641	No	ns	0.1782	D-E
Seropositive vs. Primary infection	-1.493	-18.30 to 15.32	No	ns	0.9148	D-F
Seronegative vs. Primary infection	-0.5797	-17.26 to 16.10	No	ns	0.9932	E-F
Test details	Mean 1	Mean 2	Mean Diff.	SE of diff.	n1	n2	t	DF
Seropositive vs. Seronegative	32.35	33.26	-0.913	0.4898	143	257	1.864	253
Seropositive vs. Primary infection	32.35	33.84	-1.493	2.651	143	3	0.5631	2.102
Seronegative vs. Primary infection	33.26	33.84	-0.5797	2.631	257	3	0.2203	2.039
